# Supplementary material for: RRHP: a tag-based approach for 5-hydroxymethylcytosine mapping at single-site resolution
Source: Genome Biol. 2014 Sep 24;15(9):456. doi: 10.1186/s13059-014-0456-5 (PMC4212096; doi:10.1186/s13059-014-0456-5)
Supplement: Additional file 7: — GREAT analysis for the top 2,000 5hmC sites between paired tumor and normal sample. The input of GREAT is the combination of top 1,000 sites from intersection data (all sites must be non-zero) and top 1,000 sites form symmetric difference sites (one sites must be zero). No site selection and normalization were applied to the above data set. The ranking criteria are absolute values of log ratio (tumor count/normal count) from large to small. [file 13059_2014_456_MOESM7_ESM.xlsx]

## Sheet: breast
Additional file 6: GREAT analysis for the top 2000 5hmC sites between paired tumor and normal sample
Breast Cancer sample pairs
Ontology	# Term Name	Binom Rank	Binom Raw P-Value	Binom FDR Q-Val	Binom Fold Enrichment	Binom Observed Region Hits	Binom Region Set Coverage	Hyper Rank	Hyper FDR Q-Val	Hyper Fold Enrichment	Hyper Observed Gene Hits	Hyper Total Genes	Hyper Gene Set Coverage
GO Biological Process	negative regulation of osteoblast differentiation	5	3.93959e-8	6.90294e-5	3.6363	26	1.30%	93	4.23704e-3	3.1664	13	25	0.45%
	negative regulation of glial cell differentiation	50	6.21834e-5	1.08958e-2	2.6251	22	1.10%	143	1.68749e-2	3.0446	11	22	0.38%
	regulation of stress fiber assembly	52	6.68558e-5	1.12639e-2	2.7629	20	1.00%	54	6.21669e-4	3.2476	16	30	0.55%
	negative regulation of gliogenesis	57	9.04089e-5	1.38960e-2	2.3876	25	1.25%	202	3.71347e-2	2.6097	12	28	0.41%
	regulation of actin filament bundle assembly	61	1.11512e-4	1.60157e-2	2.5182	22	1.10%	39	4.27587e-4	3.1316	18	35	0.62%
	induction of host immune response by virus	65	1.56435e-4	2.10850e-2	15.3313	4	0.20%	191	3.33062e-2	6.0892	4	4	0.14%
	regulation of branching involved in prostate gland morphogenesis	67	1.80107e-4	2.35510e-2	3.3902	13	0.65%	114	9.03109e-3	5.2193	6	7	0.21%
Mouse Phenotype	abnormal prostate gland development	5	1.75313e-5	2.55712e-2	3.4250	17	0.85%	90	4.38073e-3	4.4285	8	11	0.27%
	increased cochlear outer hair cell number	7	2.09921e-5	2.18707e-2	2.8294	22	1.10%	74	2.32848e-3	3.7212	11	18	0.38%
	disorganized extraembryonic tissue	8	3.15170e-5	2.87317e-2	3.5914	15	0.75%	206	3.03069e-2	2.8996	10	21	0.34%
	increased prostaglandin level	18	1.02157e-4	4.13907e-2	3.8401	12	0.60%	128	9.74197e-3	3.3829	10	18	0.34%
	abnormal epididymis epithelium morphology	32	2.16938e-4	4.94414e-2	2.6797	18	0.90%	152	1.47725e-2	3.2049	10	19	0.34%
Pathway Commons	NCAM signaling for neurite out-growth	6	8.91866e-6	2.38871e-3	2.4886	30	1.50%	19	4.01314e-2	2.1366	20	57	0.69%
MSigDB Perturbation	Genes within amplicon 7p22 identified in a copy number alterations study of 191 breast tumor samples.	3	7.18227e-14	5.68357e-11	7.5817	24	1.20%	1	2.16696e-7	4.0015	23	35	0.79%
	Genes down-regulated in metastatic breast cancer tumors having type 2 amplification in the 20q13 region; involves MYBL2, STK6 and ZNF217 [Gene ID=4605, 6790, 7764]	8	8.18524e-8	2.42897e-5	2.2873	52	2.60%	18	2.48421e-2	1.6773	46	167	1.58%
	Genes methylated aberrantly in HCT116 and Colo320 (colon cancer) cells.	44	5.41599e-4	2.92217e-2	2.2885	21	1.05%	9	6.70207e-3	3.2983	13	24	0.45%
	Genes mapped to core duplicons - elements shared by a majority of segmental duplication blocks.	52	6.90358e-4	3.15175e-2	3.2952	11	0.55%	8	7.01115e-3	3.7212	11	18	0.38%
MSigDB miRNA Motifs	Targets of MicroRNA GTAAACC,MIR-299-5P	3	2.53527e-4	1.86765e-2	2.1880	26	1.30%	63	2.43727e-2	1.9825	14	43	0.48%
The test set of 2,000 genomic regions picked 2,914 genes (16%) of all 17,744 genes.
GO Biological Process has 8,761 terms covering 14,760 (83%) of all 17,744 genes.	8,761 ontology terms were tested (100%) using an annotation count range of [1, Inf].
Mouse Phenotype has 7,293 terms covering 6,429 (36%) of all 17,744 genes.	7,293 ontology terms were tested (100%) using an annotation count range of [1, Inf].
Pathway Commons has 1,607 terms covering 6,064 (34%) of all 17,744 genes.	1,607 ontology terms were tested (100%) using an annotation count range of [1, Inf].
MSigDB Perturbation has 2,374 terms covering 16,251 (92%) of all 17,744 genes.	2,374 ontology terms were tested (100%) using an annotation count range of [1, Inf].
MSigDB miRNA Motifs has 221 terms covering 6,019 (34%) of all 17,744 genes.	221 ontology terms were tested (100%) using an annotation count range of [1, Inf].
GREAT version 2.0.2
Species assembly: hg19
Association rule: Basal+extension: 5000 bp upstream, 1000 bp downstream, 1000000 bp max extension, curated regulatory domains included

## Sheet: liver
Additional file 6: GREAT analysis for the top 2000 5hmC sites between paired tumor and normal sample
Liver tumor pair samples
Ontology	# Term Name	Binom Rank	Binom Raw P-Value	Binom FDR Q-Val	Binom Fold Enrichment	Binom Observed Region Hits	Binom Region Set Coverage	Hyper Rank	Hyper FDR Q-Val	Hyper Fold Enrichment	Hyper Observed Gene Hits	Hyper Total Genes	Hyper Gene Set Coverage
GO Molecular Function	ubiquitin protein ligase binding	9	1.39718e-6	5.27980e-4	2.0592	53	2.65%	14	2.75740e-2	1.9192	33	115	1.24%
	cAMP-dependent protein kinase regulator activity	22	1.28201e-5	1.98188e-3	3.8883	15	0.75%	15	3.13222e-2	3.5201	10	19	0.38%
GO Biological Process	sterol metabolic process	17	7.16558e-10	3.69280e-7	2.8208	47	2.35%	252	7.14911e-3	1.9293	30	104	1.13%
	steroid metabolic process	19	1.22999e-9	5.67156e-7	2.0629	84	4.20%	410	3.22680e-2	1.4991	52	232	1.96%
	nucleus localization	21	1.55078e-9	6.46971e-7	5.5855	20	1.00%	236	5.74720e-3	3.7622	9	16	0.34%
	establishment of nucleus localization	23	1.66977e-9	6.36038e-7	6.7451	17	0.85%	227	5.05596e-3	4.6818	7	10	0.26%
	regulation of lipid biosynthetic process	24	1.91546e-9	6.99224e-7	2.6657	49	2.45%	119	1.53660e-4	2.4245	29	80	1.09%
	regulation of cellular ketone metabolic process	27	3.39959e-9	1.10311e-6	2.3101	62	3.10%	216	2.89634e-3	1.8324	40	146	1.51%
	serine family amino acid catabolic process	31	1.15329e-8	3.25934e-6	8.3576	13	0.65%	385	2.81427e-2	3.6014	7	13	0.26%
	cholesterol metabolic process	43	1.06113e-7	2.16198e-5	2.5642	41	2.05%	277	1.02970e-2	1.9306	28	97	1.06%
	positive regulation of steroid metabolic process	55	3.33907e-7	5.31883e-5	4.3928	18	0.90%	225	4.52314e-3	3.3441	11	22	0.41%
	regulation of steroid metabolic process	62	5.33606e-7	7.54019e-5	2.6659	34	1.70%	199	2.32911e-3	2.4216	21	58	0.79%
	serine family amino acid metabolic process	70	9.50779e-7	1.18997e-4	3.8911	19	0.95%	453	4.01706e-2	2.5369	11	29	0.41%
	phospholipid efflux	80	1.75235e-6	1.91905e-4	10.2014	8	0.40%	328	1.65672e-2	4.4589	6	9	0.23%
	endothelial cell differentiation	86	2.62052e-6	2.66958e-4	2.8281	27	1.35%	288	1.16542e-2	2.7171	13	32	0.49%
	nuclear migration	87	2.77017e-6	2.78959e-4	6.9609	10	0.50%	380	2.76623e-2	4.7773	5	7	0.19%
	endothelium development	109	6.36540e-6	5.11626e-4	2.6341	28	1.40%	269	9.08299e-3	2.6753	14	35	0.53%
	forelimb morphogenesis	113	7.56854e-6	5.86797e-4	2.3875	33	1.65%	123	1.91663e-4	3.2486	17	35	0.64%
	cellular amino acid catabolic process	129	1.35196e-5	9.18179e-4	2.0771	42	2.10%	370	2.50390e-2	1.8499	26	94	0.98%
	regulation of steroid biosynthetic process	146	2.08353e-5	1.25026e-3	2.5118	27	1.35%	200	2.32359e-3	2.7072	17	42	0.64%
	thyroid gland development	148	2.67160e-5	1.58148e-3	3.8583	14	0.70%	483	4.80360e-2	2.9726	8	18	0.30%
	regulation of fatty acid metabolic process	166	4.29376e-5	2.26612e-3	2.2469	31	1.55%	307	1.34615e-2	2.1575	20	62	0.75%
GO Cellular Component	focal adhesion	19	8.44684e-7	5.00142e-5	2.1496	50	2.50%	17	4.59166e-2	1.8076	30	111	1.13%
	cell-substrate adherens junction	20	1.07696e-6	6.05789e-5	2.0950	52	2.60%	12	2.95752e-2	1.8450	32	116	1.21%
	actomyosin	25	1.07997e-5	4.85985e-4	2.7304	25	1.25%	16	3.36187e-2	2.3204	17	49	0.64%
	cAMP-dependent protein kinase complex	40	1.31147e-4	3.68851e-3	4.8734	9	0.45%	11	3.20693e-2	4.2562	7	11	0.26%
Mouse Phenotype	sacral vertebral transformation	1	1.10003e-11	8.02252e-8	10.3718	16	0.80%	452	1.31727e-2	3.1681	9	19	0.34%
	increased macrophage derived foam cell number	16	8.08782e-8	3.68653e-5	10.3370	10	0.50%	356	6.51539e-3	3.8219	8	14	0.30%
	thoracic vertebral transformation	21	3.30975e-7	1.14943e-4	3.3427	25	1.25%	643	3.30167e-2	2.0579	16	52	0.60%
	abnormal macrophage derived foam cell morphology	23	4.29603e-7	1.36222e-4	7.5098	11	0.55%	397	9.09558e-3	3.3441	9	18	0.34%
	abnormal foam cell morphology	24	4.57932e-7	1.39154e-4	7.4604	11	0.55%	452	1.31727e-2	3.1681	9	19	0.34%
	fused carpal bones	30	9.64408e-7	2.34448e-4	4.0734	18	0.90%	183	3.18658e-4	4.4589	10	15	0.38%
	decreased susceptibility to diet-induced obesity	31	1.06101e-6	2.49610e-4	2.3992	39	1.95%	307	2.93979e-3	2.0951	26	83	0.98%
	absent pulmonary alveoli	34	1.29177e-6	2.77084e-4	7.5936	10	0.50%	571	2.80477e-2	5.3506	4	5	0.15%
	decreased liver cholesterol level	40	2.02603e-6	3.69396e-4	5.2669	13	0.65%	348	5.97994e-3	3.5409	9	17	0.34%
	decreased circulating triglyceride level	48	5.05445e-6	7.67960e-4	2.1229	44	2.20%	216	5.63847e-4	2.0673	34	110	1.28%
	decreased susceptibility to weight gain	54	6.82230e-6	9.21389e-4	2.1868	40	2.00%	370	7.35311e-3	1.9418	27	93	1.02%
	abnormal pulmonary alveolar parenchyma morphology	60	8.93605e-6	1.08618e-3	2.0177	47	2.35%	238	9.05857e-4	2.2584	26	77	0.98%
	abnormal inner ear canal fusion	66	1.01747e-5	1.12430e-3	7.9962	8	0.40%	663	3.67309e-2	6.6883	3	3	0.11%
	abnormal sternebra morphology	74	1.58518e-5	1.56226e-3	2.2359	35	1.75%	94	7.89279e-6	2.9858	25	56	0.94%
	increased energy expenditure	83	2.04022e-5	1.79269e-3	2.1042	39	1.95%	403	9.34334e-3	1.9322	26	90	0.98%
	abnormal hair follicle orientation	84	2.09517e-5	1.81906e-3	2.8298	22	1.10%	525	2.06718e-2	2.6275	11	28	0.41%
	abnormal rhombomere morphology	93	2.55452e-5	2.00324e-3	3.0702	19	0.95%	559	2.70355e-2	2.6753	10	25	0.38%
	abnormal pulmonary alveolus epithelial cell morphology	100	2.85495e-5	2.08212e-3	2.0093	42	2.10%	251	1.29644e-3	2.2931	24	70	0.90%
	increased body temperature	102	2.90086e-5	2.07411e-3	3.6181	15	0.75%	646	3.29794e-2	2.5724	10	26	0.38%
	abnormal pulmonary alveolus epithelium morphology	103	3.07927e-5	2.18030e-3	2.0025	42	2.10%	265	1.59450e-3	2.2608	24	71	0.90%
Disease Ontology	inborn errors lipid metabolism	9	1.90226e-6	4.71971e-4	2.1860	45	2.25%	66	6.56625e-3	1.8704	33	118	1.24%
	familial hyperlipidemia	15	1.41072e-5	2.10009e-3	2.2801	34	1.70%	82	1.40954e-2	2.0241	23	76	0.87%
	fatty liver	22	1.88009e-5	1.90830e-3	2.1617	37	1.85%	89	1.86933e-2	1.8902	26	92	0.98%
	lactic acidosis	40	2.43967e-4	1.36194e-2	5.0428	8	0.40%	85	1.72146e-2	3.9015	7	12	0.26%
MSigDB Cancer Neighborhood	Neighborhood of HPN	1	1.68730e-22	7.20478e-20	4.9043	59	2.95%	1	1.22462e-3	2.0739	40	129	1.51%
	Neighborhood of LCAT	2	3.35228e-22	7.15713e-20	5.4104	53	2.65%	2	3.46555e-3	2.0233	36	119	1.36%
	Neighborhood of TST	3	6.33340e-20	9.01453e-18	5.8503	44	2.20%	4	2.07792e-2	1.9592	29	99	1.09%
	Neighborhood of GSTM1	4	5.00609e-19	5.34400e-17	5.3941	45	2.25%	5	1.75613e-2	1.9293	30	104	1.13%
	Neighborhood of HPX	5	7.37043e-18	6.29434e-16	4.2747	53	2.65%	3	3.24125e-3	1.9550	38	130	1.43%
	Neighborhood of CEBPA	6	2.95913e-16	2.10592e-14	7.1247	30	1.50%	6	2.06132e-2	2.2294	20	60	0.75%
Pathway Commons	Lipoprotein metabolism	3	3.42379e-9	1.83401e-6	4.8213	22	1.10%	2	1.08748e-2	3.3441	14	28	0.53%
	GPVI-mediated activation cascade	4	8.49721e-9	3.41375e-6	4.0696	25	1.25%	1	7.04055e-3	3.6014	14	26	0.53%
	Lipid digestion, mobilization, and transport	7	2.78851e-8	6.40163e-6	3.7020	26	1.30%	10	4.36028e-2	2.4192	17	47	0.64%
	Chylomicron-mediated lipid transport	19	5.27153e-6	4.45860e-4	4.8146	13	0.65%	3	9.88442e-3	4.1802	10	16	0.38%
MSigDB Pathway	Genes involved in Metabolism of lipids and lipoproteins	1	5.83086e-12	5.13115e-9	2.2230	91	4.55%	4	9.88228e-3	1.6721	57	228	2.15%
	Genes involved in Regulation of Lipid Metabolism by Peroxisome proliferator-activated receptor alpha (PPARalpha)	2	1.11563e-9	4.90875e-7	3.1987	38	1.90%	5	2.16013e-2	2.3025	21	61	0.79%
	Genes involved in Lipoprotein metabolism	7	6.51940e-7	8.19582e-5	4.1893	18	0.90%	2	1.21610e-2	3.3441	13	26	0.49%
	Genes involved in Chylomicron-mediated lipid transport	14	5.27153e-6	3.31353e-4	4.8146	13	0.65%	1	1.62383e-2	4.1802	10	16	0.38%
	Genes involved in Collagen-mediated activation cascade	17	1.07454e-5	5.56231e-4	3.1568	20	1.00%	3	9.60435e-3	3.4895	12	23	0.45%
MGI Expression: Detected	TS19_axial skeleton; thoracic region; vertebral cartilage condensation; T3	1	9.10857e-17	7.59381e-13	87.6231	10	0.50%	684	1.59672e-3	4.6818	7	10	0.26%
	TS19_axial skeleton; thoracic region; vertebral cartilage condensation; T2	1	9.10857e-17	7.59381e-13	87.6231	10	0.50%	684	1.59672e-3	4.6818	7	10	0.26%
	TS19_axial skeleton; thoracic region; vertebral cartilage condensation; T9	3	1.54999e-16	4.30743e-13	83.0392	10	0.50%	545	4.08103e-4	4.8642	8	11	0.30%
	TS19_axial skeleton; thoracic region; vertebral cartilage condensation; T10	3	1.54999e-16	4.30743e-13	83.0392	10	0.50%	545	4.08103e-4	4.8642	8	11	0.30%
	TS19_axial skeleton; thoracic region; vertebral cartilage condensation; T6	3	1.54999e-16	4.30743e-13	83.0392	10	0.50%	545	4.08103e-4	4.8642	8	11	0.30%
	TS19_axial skeleton; thoracic region; vertebral cartilage condensation; T7	3	1.54999e-16	4.30743e-13	83.0392	10	0.50%	545	4.08103e-4	4.8642	8	11	0.30%
	TS19_axial skeleton; thoracic region; vertebral cartilage condensation; T11	3	1.54999e-16	4.30743e-13	83.0392	10	0.50%	545	4.08103e-4	4.8642	8	11	0.30%
	TS19_axial skeleton; thoracic region; vertebral cartilage condensation; T8	3	1.54999e-16	4.30743e-13	83.0392	10	0.50%	545	4.08103e-4	4.8642	8	11	0.30%
	TS19_axial skeleton; thoracic region; vertebral cartilage condensation; T4	3	1.54999e-16	4.30743e-13	83.0392	10	0.50%	545	4.08103e-4	4.8642	8	11	0.30%
	TS19_axial skeleton; thoracic region; vertebral cartilage condensation; T5	3	1.54999e-16	4.30743e-13	83.0392	10	0.50%	545	4.08103e-4	4.8642	8	11	0.30%
	TS23_rest of skin; epidermis	11	3.34266e-13	2.53343e-10	2.6241	74	3.70%	288	3.36505e-6	2.1531	47	146	1.77%
	TS19_axial skeleton; thoracic region; vertebral cartilage condensation; T1	12	3.52473e-13	2.44881e-10	75.5372	8	0.40%	865	5.97808e-3	4.4589	6	9	0.23%
	TS19_axial skeleton; cervical region; vertebral cartilage condensation; C5	13	1.06761e-12	6.84668e-10	105.2342	7	0.35%	625	9.93494e-4	6.6883	5	5	0.19%
	TS19_axial skeleton; cervical region; vertebral cartilage condensation; C3	13	1.06761e-12	6.84668e-10	105.2342	7	0.35%	625	9.93494e-4	6.6883	5	5	0.19%
	TS19_axial skeleton; cervical region; vertebral cartilage condensation; C2	13	1.06761e-12	6.84668e-10	105.2342	7	0.35%	625	9.93494e-4	6.6883	5	5	0.19%
	TS19_axial skeleton; cervical region; vertebral cartilage condensation; C4	13	1.06761e-12	6.84668e-10	105.2342	7	0.35%	625	9.93494e-4	6.6883	5	5	0.19%
	TS19_axial skeleton; cervical region; vertebral cartilage condensation; C6	17	3.46083e-12	1.69723e-9	88.8232	7	0.35%	960	1.04197e-2	4.7773	5	7	0.19%
	TS19_axial skeleton; cervical region; vertebral cartilage condensation	18	7.78748e-12	3.60690e-9	51.0133	8	0.40%	865	5.97808e-3	4.4589	6	9	0.23%
	TS19_axial skeleton; cervical region; vertebral cartilage condensation; C7	19	1.11951e-11	4.91231e-9	74.9728	7	0.35%	1103	2.11997e-2	4.1802	5	8	0.19%
	TS20_axial skeleton; thoracic region; vertebral cartilage condensation; T3	43	1.99112e-7	3.86045e-5	11.0976	9	0.45%	807	4.04232e-3	5.5736	5	6	0.19%
MSigDB Perturbation	Genes down-regulated in hepatocellular carcinoma (HCC) compared to normal liver samples.	1	2.25001e-29	5.34153e-26	2.4308	198	9.90%	6	1.71848e-8	1.7159	137	534	5.16%
	Genes down-regulated in HEK293 cells (embryonic kidney) at 6 h, 12 h or 24 h after infection with reovirus strain T3A (known as a strong inducer of apoptosis).	3	4.19203e-21	3.31729e-18	2.9131	104	5.20%	7	1.38336e-6	2.0065	69	230	2.60%
	Genes within amplicon 16q24 identified in a copy number alterations study of 191 breast tumor samples.	4	1.18971e-20	7.06091e-18	10.4136	30	1.50%	9	1.71577e-5	3.2048	23	48	0.87%
	Genes down-regulated in normal tissue adjacent to liver tumor, compared to the normal liver samples.	5	1.88470e-20	8.94855e-18	2.5289	127	6.35%	53	3.02501e-2	1.4215	78	367	2.94%
	Genes within amplicon 7p15 identified in a copy number alterations study of 191 breast tumor samples.	6	4.76112e-20	1.88382e-17	54.4542	14	0.70%	34	2.18943e-2	4.2562	7	11	0.26%
	Genes from 16q24 region up-regulated in retinoblastoma tumors with 16q24 LOH (loss of heterozygocity) compared to those without the LOH.	7	1.55619e-17	5.27770e-15	11.2203	24	1.20%	28	6.40674e-3	3.7157	10	18	0.38%
	Genes negatively correlated with recurrence free survival in patients with hepatitis B-related (HBV) hepatocellular carcinoma (HCC).	10	6.58318e-15	1.56285e-12	3.9858	47	2.35%	23	1.68258e-3	2.2859	27	79	1.02%
	Genes within amplicon 7p22 identified in a copy number alterations study of 191 breast tumor samples.	11	7.18227e-14	1.55006e-11	7.5817	24	1.20%	14	7.81215e-5	3.4397	18	35	0.68%
	Genes highly expressed in hepatocellular carcinoma with good survival.	12	1.85735e-13	3.67446e-11	3.0311	60	3.00%	30	1.15590e-2	1.8579	35	126	1.32%
	Genes from 'subtype S3' signature of hepatocellular carcinoma (HCC): hepatocyte differentiation.	16	3.11828e-12	4.62675e-10	2.0899	107	5.35%	12	3.33245e-5	1.8172	72	265	2.71%
	Top 200 marker genes down-regulated in the 'proliferation' subclass of hepatocellular carcinoma (HCC); characterized by increased proliferation, high levels of serum AFP [Gene ID=174], and chromosomal instability.	18	2.49220e-11	3.28694e-9	2.6547	61	3.05%	41	2.94819e-2	1.6938	39	154	1.47%
	Liver selective genes	19	1.21847e-10	1.52245e-8	2.1463	86	4.30%	43	2.85355e-2	1.5272	58	254	2.19%
	Genes down-regulated in HCT8/S11 cells (colon cancer) engineered to stably express NTN1 [Gene ID=1630] off a plasmid vector.	22	5.32711e-10	5.74843e-8	2.2846	70	3.50%	24	3.43510e-3	1.8131	45	166	1.70%
	Top genes up-regulated in liver tissue from mice with knockout of ZMPSTE24 [Gene ID=10269].	33	1.24051e-8	8.92415e-7	3.8588	26	1.30%	57	3.11814e-2	2.4641	14	38	0.53%
	Genes down-regulated in hepatocellular carcinoma (HCC) tissue of MYC and TGFA [Gene ID=4609, 7039] double transgenic mice.	37	7.14696e-8	4.58564e-6	2.9729	33	1.65%	25	3.60062e-3	2.4122	22	61	0.83%
	Down-regulated genes in hepatocellular carcinoma (HCC) subclass G3, defined by unsupervised clustering.	38	1.10970e-7	6.93268e-6	3.2604	28	1.40%	48	2.83573e-2	2.2294	18	54	0.68%
	Amplification hot spot 29: colocolized fragile sites and cancer genes in the 7p22-p13 region.	45	7.47912e-7	3.94565e-5	5.7736	13	0.65%	64	4.45060e-2	4.7773	5	7	0.19%
	Genes up-regulated in HMLE cells (mmortalized nontransformed mammary epithelial) by expression of a dominant-negative form of E-cadhedrin (CDH1) [Gene ID=999].	55	1.76916e-6	7.63634e-5	2.1498	47	2.35%	69	4.91010e-2	1.6721	34	136	1.28%
	Genes within amplicon 5p15 identified in a copy number alterations study of 191 breast tumor samples.	59	2.35555e-6	9.47809e-5	5.1935	13	0.65%	21	1.00661e-3	3.6228	13	24	0.49%
	Genes up-regulated in AIDS-related primary effusion lymphoma (PEL) samples compared to other tumor subtypes and normal B lymphocytes.	72	1.06809e-5	3.52172e-4	2.6694	26	1.30%	19	6.50499e-4	2.7540	21	51	0.79%
InterPro	Homeobox protein, antennapedia type, conserved site	2	1.53683e-14	6.11581e-11	39.3551	11	0.55%	6	6.62167e-4	4.3474	13	20	0.49%
	Homeobox, eukaryotic	8	3.85449e-9	3.83473e-6	2.9033	41	2.05%	2	2.55313e-5	2.6753	36	90	1.36%
HGNC Gene Families	HOXL	1	1.82519e-16	8.97991e-14	7.9708	28	1.40%	1	4.11014e-5	3.0869	24	52	0.90%
The test set of 2,000 genomic regions picked 2,653 genes (15%) of all 17,744 genes.
GO Molecular Function has 3,401 terms covering 14,912 (84%) of all 17,744 genes.	3,401 ontology terms were tested (100%) using an annotation count range of [1, Inf].
GO Biological Process has 8,761 terms covering 14,760 (83%) of all 17,744 genes.	8,761 ontology terms were tested (100%) using an annotation count range of [1, Inf].
GO Cellular Component has 1,125 terms covering 16,450 (93%) of all 17,744 genes.	1,125 ontology terms were tested (100%) using an annotation count range of [1, Inf].
Mouse Phenotype has 7,293 terms covering 6,429 (36%) of all 17,744 genes.	7,293 ontology terms were tested (100%) using an annotation count range of [1, Inf].
Disease Ontology has 2,233 terms covering 7,910 (45%) of all 17,744 genes.	2,233 ontology terms were tested (100%) using an annotation count range of [1, Inf].
MSigDB Cancer Neighborhood has 427 terms covering 4,373 (25%) of all 17,744 genes.	427 ontology terms were tested (100%) using an annotation count range of [1, Inf].
Pathway Commons has 1,607 terms covering 6,064 (34%) of all 17,744 genes.	1,607 ontology terms were tested (100%) using an annotation count range of [1, Inf].
MSigDB Pathway has 880 terms covering 6,673 (38%) of all 17,744 genes.	880 ontology terms were tested (100%) using an annotation count range of [1, Inf].
MGI Expression: Detected has 8,337 terms covering 11,012 (62%) of all 17,744 genes.	8,337 ontology terms were tested (100%) using an annotation count range of [1, Inf].
MSigDB Perturbation has 2,374 terms covering 16,251 (92%) of all 17,744 genes.	2,374 ontology terms were tested (100%) using an annotation count range of [1, Inf].
InterPro has 7,959 terms covering 16,520 (93%) of all 17,744 genes.	7,959 ontology terms were tested (100%) using an annotation count range of [1, Inf].
HGNC Gene Families has 492 terms covering 6,948 (39%) of all 17,744 genes.	492 ontology terms were tested (100%) using an annotation count range of [1, Inf].
GREAT version 2.0.2
Species assembly: hg19
Association rule: Basal+extension: 5000 bp upstream, 1000 bp downstream, 1000000 bp max extension, curated regulatory domains included
